# Supplementary material for: Antioxidant, antiapoptotic and amino acid balance regulating activities of 1,7-dihydroxy-3,4,8-trimethoxyxanthone against dimethylnitrosamine-induced liver fibrosis
Source: PLoS One. 2017 Dec 12;12(12):e0189344. doi: 10.1371/journal.pone.0189344 (PMC5726633; doi:10.1371/journal.pone.0189344)
Supplement: S1 Table — (CSV) [file pone.0189344.s006.csv]

GOA
BP_O88797-2	Wnt signaling pathway	apoptotic process	cellular response to epidermal growth factor stimulus	cellular response to transforming growth factor beta stimulus	clathrin coat assembly	endocytosis	negative regulation of ERK1 and ERK2 cascade	negative regulation of cell growth	negative regulation of epithelial cell proliferation	negative regulation of neuron projection development	positive regulation of aldosterone biosynthetic process	positive regulation of aldosterone secretion	positive regulation of endocytosis	positive regulation of substrate adhesion-dependent cell spreading	protein transport	regulation of Rho-dependent protein serine/threonine kinase activity	response to salt	response to steroid hormone
MF_O88797-2	Developmental protein
BP_F1LQC1	fatty acid beta-oxidation	generation of precursor metabolites and energy	lipid homeostasis	peroxisome fission	positive regulation of cholesterol homeostasis	prostaglandin metabolic process	spermatogenesis	very long-chain fatty acid metabolic process
MF_F1LQC1	FAD binding	acyl-CoA dehydrogenase activity	acyl-CoA oxidase activity
BP_G3V913	negative regulation of intrinsic apoptotic signaling pathway in response to oxidative stress	positive regulation of angiogenesis	positive regulation of blood vessel endothelial cell migration	positive regulation of endothelial cell chemotaxis by VEGF-activated vascular endothelial growth factor receptor signaling pathway	positive regulation of interleukin-1 beta production	positive regulation of tumor necrosis factor biosynthetic process	regulation of I-kappaB kinase/NF-kappaB signaling	response to stress	response to virus
MF_G3V913	protein kinase C inhibitor activity
BP_P01835
MF_P01835	antigen binding
BP_P01836
MF_P01836	antigen binding
BP_P01946	negative regulation of blood pressure	protein heterooligomerization	regulation of sensory perception of pain
MF_P01946	beta-amyloid binding	heme binding	iron ion binding	organic acid binding	oxygen binding	oxygen transporter activity
BP_P02761	aerobic respiration	cellular response to lipid	energy reserve metabolic process	glucose homeostasis	heat generation	insulin receptor signaling pathway	locomotor rhythm	mitochondrion morphogenesis	negative regulation of gluconeogenesis	negative regulation of insulin secretion involved in cellular response to glucose stimulus	negative regulation of lipid biosynthetic process	negative regulation of lipid storage	negative regulation of transcription	DNA-templated	positive regulation of gene expression	positive regulation of glucose metabolic process	positive regulation of lipid metabolic process	positive regulation of protein kinase B signaling
MF_P02761	insulin-activated receptor activity	pheromone binding	small molecule binding	transporter activity
BP_P04176	L-phenylalanine catabolic process	L-phenylalanine metabolic process	protein hydroxylation	pteridine-containing compound metabolic process	tetrahydrobiopterin metabolic process	tyrosine biosynthetic process
MF_P04176	amino acid binding	cofactor binding	iron ion binding	phenylalanine 4-monooxygenase activity	protein homodimerization activity
BP_P04182	L-proline biosynthetic process	ornithine metabolic process	protein hexamerization
MF_P04182	N2-acetyl-L-ornithine:2-oxoglutarate 5-aminotransferase activity	ornithine-oxo-acid transaminase activity	pyridoxal phosphate binding
BP_P04937-2	acute-phase response	angiogenesis	cell activation	cell-matrix adhesion	cellular response to BMP stimulus	cellular response to glucose stimulus	cellular response to interleukin-1	cellular response to lipopolysaccharide	cellular response to mercury ion	cellular response to platelet-derived growth factor stimulus	cellular response to prostaglandin E stimulus	cellular response to transforming growth factor beta stimulus	cellular response to vascular endothelial growth factor stimulus	extracellular matrix organization	glial cell migration	negative regulation of apoptotic process	ossification	positive regulation of cell migration	positive regulation of chemotaxis	regulation of cell shape	response to glucocorticoid	response to ischemia	response to ozone	response to wounding
MF_P04937-2	extracellular matrix structural constituent	heparin binding	mercury ion binding	protease binding
BP_P06762	angiogenesis	cell death	cellular response to arsenic-containing substance	cellular response to cadmium ion	cellular response to hypoxia	cellular response to nutrient	erythrocyte homeostasis	heme catabolic process	heme oxidation	intracellular signal transduction	intrinsic apoptotic signaling pathway in response to DNA damage	iron ion homeostasis	negative regulation of DNA binding	negative regulation of cell proliferation	negative regulation of extrinsic apoptotic signaling pathway via death domain receptors	negative regulation of mast cell cytokine production	negative regulation of mast cell degranulation	negative regulation of muscle cell apoptotic process	negative regulation of neuron apoptotic process	negative regulation of sequence-specific DNA binding transcription factor activity	negative regulation of smooth muscle cell proliferation	phospholipid metabolic process	positive regulation of I-kappaB kinase/NF-kappaB signaling	positive regulation of angiogenesis	positive regulation of smooth muscle cell proliferation	protein homooligomerization	regulation of blood pressure	regulation of sequence-specific DNA binding transcription factor activity	regulation of transcription from RNA polymerase II promoter in response to oxidative stress	response to estrogen	response to hydrogen peroxide	response to hypoxia	response to nicotine	response to oxidative stress	small GTPase mediated signal transduction	wound healing involved in inflammatory response
MF_P06762	enzyme binding	heme binding	heme oxygenase (decyclizing) activity	metal ion binding	oxidoreductase activity	phospholipase D activity	signal transducer activity
BP_P08683	xenobiotic metabolic process
MF_P08683	aromatase activity	heme binding	iron ion binding	testosterone 16-alpha-hydroxylase activity
BP_P14141	one-carbon metabolic process	response to ethanol	response to oxidative stress
MF_P14141	carbonate dehydratase activity	nickel cation binding	zinc ion binding
BP_P14668	blood coagulation	negative regulation of blood coagulation	positive regulation of apoptotic process	protein homooligomerization	regulation of sperm motility	response to calcium ion
MF_P14668	calcium ion binding	calcium-dependent phospholipid binding	peptide hormone binding	receptor tyrosine kinase binding
BP_P19225
MF_P19225	aromatase activity	heme binding	iron ion binding	monooxygenase activity
BP_P20767
MF_P20767	antigen binding
BP_P23680	protein complex assembly
MF_P23680	metal ion binding
BP_P23764	female pregnancy	glutathione metabolic process	hydrogen peroxide catabolic process	protein homotetramerization	response to corticosterone	response to drug	response to molecule of fungal origin	response to organic cyclic compound	response to organic substance	response to selenium ion
MF_P23764	glutathione binding	glutathione peroxidase activity	selenium binding
BP_Q68G41
MF_Q68G41	dodecenoyl-CoA delta-isomerase activity
BP_Q6P6T6	autophagic vacuole assembly	proteolysis
MF_Q6P6T6	aspartic-type endopeptidase activity
BP_P27139	angiotensin-activated signaling pathway	carbon dioxide transport	cellular response to fluid shear stress	kidney development	morphogenesis of an epithelium	odontogenesis of dentin-containing tooth	one-carbon metabolic process	osteoclast differentiation	positive regulation of bone resorption	positive regulation of cellular pH reduction	positive regulation of dipeptide transmembrane transport	positive regulation of osteoclast differentiation	regulation of anion transport	regulation of bone resorption	regulation of cellular pH	regulation of intracellular pH	response to estrogen	response to organic substance	response to pH	response to steroid hormone	response to zinc ion	secretion
MF_P27139	carbonate dehydratase activity	zinc ion binding
BP_P27364	progesterone metabolic process	regulation of steroid biosynthetic process	steroid biosynthetic process
MF_P27364	3-beta-hydroxy-delta5-steroid dehydrogenase activity	NAD binding	steroid binding	steroid dehydrogenase activity
BP_P29147	adipose tissue development	brain development	liver development	response to cadmium ion	response to corticosterone	response to drug	response to estradiol	response to ethanol	response to growth hormone	response to hormone	response to insulin	response to nutrient	response to starvation	response to toxic substance
MF_P29147	3-hydroxybutyrate dehydrogenase activity	phospholipid binding
BP_P46418	aging	response to drug	response to nutrient levels	xenobiotic catabolic process
MF_P46418	drug binding	glutathione binding	glutathione transferase activity
BP_P50430	autophagy	central nervous system development	response to estrogen	response to methylmercury	response to nutrient	response to pH
MF_P50430	N-acetylgalactosamine-4-sulfatase activity	arylsulfatase activity	metal ion binding	sulfuric ester hydrolase activity
BP_P52844	estrogen metabolic process
MF_P52844	estrone sulfotransferase activity	steroid binding	steroid sulfotransferase activity
BP_P61227	GTP catabolic process	Rap protein signal transduction	negative regulation of cell migration	positive regulation of protein autophosphorylation	regulation of protein tyrosine kinase activity
MF_P61227	GTP binding
BP_P68136	cell growth	response to extracellular stimulus	response to lithium ion	response to mechanical stimulus	response to steroid hormone	skeletal muscle fiber adaptation	skeletal muscle fiber development	skeletal muscle thin filament assembly
MF_P68136	ATP binding
BP_P70473	bile acid biosynthetic process	bile acid metabolic process	fatty acid metabolic process
MF_P70473	alpha-methylacyl-CoA racemase activity
BP_Q03336	L-ascorbic acid biosynthetic process	cellular calcium ion homeostasis	positive regulation of ATPase activity	regulation of calcium-mediated signaling
MF_Q03336	calcium ion binding	enzyme regulator activity	gluconolactonase activity	zinc ion binding
BP_Q07523	fatty acid oxidation	mandelate metabolic process	protein homooligomerization
MF_Q07523	(S)-2-hydroxy-acid oxidase activity	FMN binding	long-chain-(S)-2-hydroxy-long-chain-acid oxidase activity	medium-chain-(S)-2-hydroxy-acid oxidase activity	very-long-chain-(S)-2-hydroxy-acid oxidase activity
BP_Q07936	angiogenesis	body fluid secretion	cellular response to acid	collagen fibril organization	fibrinolysis	positive regulation of binding	positive regulation of fibroblast proliferation	positive regulation of protein phosphorylation	positive regulation of vesicle fusion	protein targeting to plasma membrane	regulation of fibrinolysis
MF_Q07936	Rab GTPase binding	actin filament binding	calcium ion binding	calcium-dependent phospholipid binding	phosphatidylinositol-4	5-bisphosphate binding	phospholipase inhibitor activity
BP_Q0D2L3	putrescine biosynthetic process from arginine	spermidine biosynthetic process
MF_Q0D2L3	agmatinase activity	metal ion binding
BP_Q5FVR2	pyrimidine nucleobase metabolic process	pyrimidine nucleoside metabolic process
MF_Q5FVR2	phosphorylase activity	pyrimidine-nucleoside phosphorylase activity	thymidine phosphorylase activity
BP_Q9R0J8	negative regulation of ERBB signaling pathway	proteolysis	proteolysis involved in cellular protein catabolic process	receptor catabolic process	renal system process
MF_Q9R0J8	cysteine-type endopeptidase activity
BP_Q6IMY6	cell morphogenesis	cell proliferation	cytokine production	homeostasis of number of cells within a tissue	inflammatory response	lipid catabolic process	lung development	tissue remodeling
MF_Q6IMY6	lipase activity	sterol esterase activity
BP_Q641W2	locomotory exploration behavior
MF_Q641W2
BP_Q64648
MF_Q64648	heme binding	iron ion binding	monooxygenase activity	oxidoreductase activity	acting on paired donors	with incorporation or reduction of molecular oxygen
BP_Q6AYC4	actin filament capping	cell projection assembly
MF_Q6AYC4	Actin capping
BP_Q8R491	endocytic recycling	protein homooligomerization	protein targeting to plasma membrane	regulation of cardiac muscle cell membrane potential
MF_Q8R491	ATP binding	GTP binding	GTPase activity	calcium ion binding
BP_Q8R5M5	nicotinamide metabolic process	quinolinate metabolic process	tryptophan metabolic process
MF_Q8R5M5	aminocarboxymuconate-semialdehyde decarboxylase activity	carboxy-lyase activity	metal ion binding
BP_Q921A4	oxidation-reduction process	response to oxidative stress
MF_Q921A4	heme binding	iron ion binding	oxygen binding	oxygen transporter activity	peroxidase activity
